# Supplementary material for: Overview of Systematic Reviews of Health Interventions for the Prevention and Treatment of Overweight and Obesity in Children
Source: Nutrients. 2023 Feb 2;15(3):773. doi: 10.3390/nu15030773 (PMC9921486; doi:10.3390/nu15030773)
Supplement: Supplementary file 1 [file nutrients-15-00773-s001.zip]

Archive with 1 entries (1 files):
- nutrients-2190307-supplementary.pdf
